# Supplementary material for: Brain-wide functional connectome analysis of 40,000 individuals reveals brain networks that show aging effects in older adults
Source: Imaging Neurosci (Camb). 2024 Dec 16;2:imag-2-00394. doi: 10.1162/imag_a_00394 (PMC12315726; doi:10.1162/imag_a_00394)
Supplement: Supplementary TableS1 [file imag_a_00394-tables1.xlsx]

## Sheet: Sheet1
Table S1. List of ICD-10 codes for various dememtia, neurological disease, and mental illness conditions excluded from the UKB sample
ICD-10 Codes	Descriptions
A80-A89	Viral infections of the central nervous system
C71	Malignant neoplasm of brain
F00-F09	Organic, including symptomatic, mental disorders
F20-F29	Schizophrenia, schizotypal and delusional disorders
F31	Bipolar affective disorder
F80-F89	Disorders of psychological development
G30-G32	Other degenerative diseases of the nervous system
G35-G37	Demyelinating diseases of the central nervous system
I60-I69	Cerebrovascular diseases
Q00-Q07	Congenital malformations of the nervous system
S00-S09	Injuries to the head
E85	Amyloidosis
