# Supplementary material for: Brain-wide functional connectome analysis of 40,000 individuals reveals brain networks that show aging effects in older adults
Source: Imaging Neurosci (Camb). 2024 Dec 16;2:imag-2-00394. doi: 10.1162/imag_a_00394 (PMC12315726; doi:10.1162/imag_a_00394)
Supplement: Supplementary TableS2 [file imag_a_00394-tables2.xlsx]

## Sheet: UKB subnetworks
Table S2a. Brain regions in the extracted subnetworks from UKB
Lobe	Gyrus	Left and Right Hemisphere	Label ID.L	Label ID.R		Anatomical and modified Cyto-architectonic descriptions	lh.MNI(X,Y,Z)	rh.MNI(X,Y,Z)
Frontal Lobe	SFG, Superior Frontal Gyrus	SFG_L(R)_7_1	1	2	A8m, medial area 8		-5 ,15, 54	7, 16, 54
		SFG_L(R)_7_2	3	4	A8dl, dorsolateral area 8		-18, 24, 53	22, 26, 51
		SFG_L(R)_7_3	5	6	A9l, lateral area 9		-11, 49, 40	13, 48, 40
		SFG_L(R)_7_4	7	8	A6dl, dorsolateral area 6		-18, -1, 65	20, 4, 64
		SFG_L(R)_7_5	9	10	A6m, medial area 6		-6, -5, 58	7, -4, 60
		SFG_L(R)_7_6	11	12	A9m,medial area 9		-5, 36, 38	6, 38, 35
		SFG_L(R)_7_7	13	14	A10m, medial area 10		-8, 56, 15	8, 58, 13
	MFG, Middle Frontal Gyrus	MFG_L(R)_7_1	15	16	A9/46d, dorsal area 9/46		-27, 43, 31	30, 37, 36
		MFG_L(R)_7_2	17	18	IFJ, inferior frontal junction		-42, 13, 36	42, 11, 39
		MFG_L(R)_7_3	19	20	A46, area 46		-28, 56, 12	28, 55, 17
		MFG_L(R)_7_4	21	22	A9/46v, ventral area 9/46		-41, 41, 16	42, 44, 14
		MFG_L(R)_7_5	23	24	A8vl, ventrolateral area 8		-33, 23, 45	42, 27, 39
		MFG_L(R)_7_6	25	26	A6vl, ventrolateral area 6		-32, 4, 55	34, 8, 54
		MFG_L(R)_7_7	27	28	A10l, lateral area10		-26, 60, -6	25, 61, -4
	IFG, Inferior Frontal Gyrus	IFG_L(R)_6_1	29	30	A44d,dorsal area 44		-46, 13, 24	45, 16, 25
		IFG_L(R)_6_2	31	32	IFS, inferior frontal sulcus		-47, 32, 14	48, 35, 13
		IFG_L(R)_6_3	33	34	A45c, caudal area 45		-53, 23, 11	54, 24, 12
		IFG_L(R)_6_4	35	36	A45r, rostral area 45		-49, 36, -3	51, 36, -1
		IFG_L(R)_6_5	37	38	A44op, opercular area 44		-39, 23, 4	42, 22, 3
		IFG_L(R)_6_6	39	40	A44v, ventral area 44		-52, 13, 6	54, 14, 11
	OrG, Orbital Gyrus	OrG_L(R)_6_1	41	42	A14m, medial area 14		-7, 54, -7	6, 47, -7
		OrG_L(R)_6_2	43	44	A12/47o, orbital area 12/47		-36, 33, -16	40, 39, -14
		OrG_L(R)_6_3	45	46	A11l, lateral area 11		-23, 38, -18	23, 36, -18
		OrG_L(R)_6_4	47	48	A11m, medial area 11		-6, 52, -19	6, 57, -16
		OrG_L(R)_6_5	49	50	A13, area 13		-10, 18, -19	9, 20, -19
		OrG_L(R)_6_6	51	52	A12/47l, lateral area 12/47		-41, 32, -9	42, 31, -9
	PrG, Precentral Gyrus	PrG_L(R)_6_1	53	54	A4hf, area 4(head and face region)		-49, -8, 39	55, -2, 33
		PrG_L(R)_6_2	55	56	A6cdl, caudal dorsolateral area 6		-32, -9, 58	33, -7, 57
		PrG_L(R)_6_3	57	58	A4ul, area 4(upper limb region)		-26, -25, 63	34, -19, 59
		PrG_L(R)_6_4	59	60	A4t, area 4(trunk region)		-13, -20, 73	15, -22, 71
		PrG_L(R)_6_5	61	62	A4tl, area 4(tongue and larynx region)		-52, 0, 8	54, 4, 9
		PrG_L(R)_6_6	63	64	A6cvl, caudal ventrolateral area 6		-49, 5, 30	51, 7, 30
	PCL, Paracentral Lobule	PCL_L(R)_2_1	65	66	A1/2/3ll, area1/2/3 (lower limb region)		-8, -38, 58	10, -34, 54
		PCL_L(R)_2_2	67	68	A4ll, area 4, (lower limb region)		-4, -23, 61	5, -21, 61
Temporal Lobe	STG, Superior Temporal Gyrus	STG_L(R)_6_1	69	70	A38m, medial area 38		-32, 14, -34	31, 15, -34
		STG_L(R)_6_2	71	72	A41/42, area 41/42		-54, -32, 12	54, -24, 11
		STG_L(R)_6_3	73	74	TE1.0 and TE1.2		-50, -11, 1	51, -4, -1
		STG_L(R)_6_4	75	76	A22c, caudal area 22		-62, -33, 7	66, -20, 6
		STG_L(R)_6_5	77	78	A38l, lateral area 38		-45, 11, -20	47, 12, -20
		STG_L(R)_6_6	79	80	A22r, rostral area 22		-55, -3, -10	56, -12, -5
	MTG, Middle Temporal Gyrus	MTG_L(R)_4_1	81	82	A21c, caudal area 21		-65, -30, -12	65, -29, -13
		MTG_L(R)_4_2	83	84	A21r, rostral area 21		-53, 2, -30	51, 6, -32
		MTG_L(R)_4_3	85	86	A37dl, dorsolateral area37		-59, -58, 4	60, -53, 3
		MTG_L(R)_4_4	87	88	aSTS, anterior superior temporal sulcus		-58, -20, -9	58, -16, -10
	ITG, Inferior Temporal Gyrus	ITG_L(R)_7_1	89	90	A20iv, intermediate ventral area 20		-45, -26, -27	46, -14, -33
		ITG_L(R)_7_2	91	92	A37elv, extreme lateroventral area37		-51, -57, -15	53, -52, -18
		ITG_L(R)_7_3	93	94	A20r, rostral area 20		-43, -2, -41	40, 0, -43
		ITG_L(R)_7_4	95	96	A20il, intermediate lateral area 20		-56, -16, -28	55, -11, -32
		ITG_L(R)_7_5	97	98	A37vl, ventrolateral area 37		-55, -60, -6	54, -57, -8
		ITG_L(R)_7_6	99	100	A20cl, caudolateral of area 20		-59, -42, -16	61, -40, -17
		ITG_L(R)_7_7	101	102	A20cv, caudoventral of area 20		-55, -31, -27	54, -31, -26
	FuG, Fusiform Gyrus	FuG_L(R)_3_1	103	104	A20rv, rostroventral area 20		-33, -16, -32	33, -15, -34
		FuG_L(R)_3_2	105	106	A37mv, medioventral area37		-31, -64, -14	31, -62, -14
		FuG_L(R)_3_3	107	108	A37lv, lateroventral area37		-42, -51, -17	43, -49, -19
	PhG, Parahippocampal Gyrus	PhG_L(R)_6_1	109	110	A35/36r, rostral area 35/36		-27, -7, -34	28, -8, -33
		PhG_L(R)_6_2	111	112	A35/36c, caudal area 35/36		-25, -25, -26	26, -23, -27
		PhG_L(R)_6_3	113	114	TL, area TL (lateral PPHC, posterior parahippocampal gyrus)		-28, -32, -18	30, -30, -18
		PhG_L(R)_6_4	115	116	A28/34, area 28/34 (EC, entorhinal cortex)		-19, -12, -30	19, -10, -30
		PhG_L(R)_6_5	117	118	TI, area TI(temporal agranular insular cortex)		-23, 2, -32	22, 1, -36
		PhG_L(R)_6_6	119	120	TH, area TH (medial PPHC)		-17, -39, -10	19, -36, -11
	pSTS, posterior Superior Temporal Sulcus	pSTS_L(R)_2_1	121	122	rpSTS, rostroposterior superior temporal sulcus		-54, -40, 4	53, -37, 3
		pSTS_L(R)_2_2	123	124	cpSTS, caudoposterior superior temporal sulcus		-52, -50, 11	57, -40, 12
Parietal Lobe	SPL, Superior Parietal Lobule	SPL_L(R)_5_1	125	126	A7r, rostral area 7		-16, -60, 63	19, -57, 65
		SPL_L(R)_5_2	127	128	A7c, caudal area 7		-15, -71, 52	19, -69, 54
		SPL_L(R)_5_3	129	130	A5l, lateral area 5		-33, -47, 50	35, -42, 54
		SPL_L(R)_5_4	131	132	A7pc, postcentral area 7		-22, -47, 65	23, -43, 67
		SPL_L(R)_5_5	133	134	A7ip, intraparietal area 7(hIP3)		-27, -59, 54	31, -54, 53
	IPL, Inferior Parietal Lobule	IPL_L(R)_6_1	135	136	A39c, caudal area 39(PGp)		-34, -80, 29	45, -71, 20
		IPL_L(R)_6_2	137	138	A39rd, rostrodorsal area 39(Hip3)		-38, -61, 46	39, -65, 44
		IPL_L(R)_6_3	139	140	A40rd, rostrodorsal area 40(PFt)		-51, -33, 42	47, -35, 45
		IPL_L(R)_6_4	141	142	A40c, caudal area 40(PFm)		-56, -49, 38	57, -44, 38
		IPL_L(R)_6_5	143	144	A39rv, rostroventral area 39(PGa)		-47, -65, 26	53, -54, 25
		IPL_L(R)_6_6	145	146	A40rv, rostroventral area 40(PFop)		-53, -31, 23	55, -26, 26
	Pcun, Precuneus	PCun_L(R)_4_1	147	148	A7m, medial area 7(PEp)		-5, -63, 51	6, -65, 51
		PCun_L(R)_4_2	149	150	A5m, medial area 5(PEm)		-8, -47, 57	7, -47, 58
		PCun_L(R)_4_3	151	152	dmPOS, dorsomedial parietooccipital sulcus(PEr)		-12, -67, 25	16, -64, 25
		PCun_L(R)_4_4	153	154	A31, area 31 (Lc1)		-6, -55, 34	6, -54, 35
	PoG, Postcentral Gyrus	PoG_L(R)_4_1	155	156	A1/2/3ulhf, area 1/2/3(upper limb, head and face region)		-50, -16, 43	50, -14, 44
		PoG_L(R)_4_2	157	158	A1/2/3tonIa, area 1/2/3(tongue and larynx region)		-56, -14, 16	56, -10, 15
		PoG_L(R)_4_3	159	160	A2, area 2		-46, -30, 50	48, -24, 48
		PoG_L(R)_4_4	161	162	A1/2/3tru, area1/2/3(trunk region)		-21, -35, 68	20, -33, 69
Insular Lobe	INS, Insular Gyrus	INS_L(R)_6_1	163	164	G, hypergranular insula		-36, -20, 10	37, -18, 8
		INS_L(R)_6_2	165	166	vIa, ventral agranular insula		-32, 14, -13	33, 14, -13
		INS_L(R)_6_3	167	168	dIa, dorsal agranular insula		-34, 18, 1	36, 18, 1
		INS_L(R)_6_4	169	170	vId/vIg, ventral dysgranular and granular insula		-38, -4, -9	39, -2, -9
		INS_L(R)_6_5	171	172	dIg, dorsal granular insula		-38, -8, 8	39, -7, 8
		INS_L(R)_6_6	173	174	dId, dorsal dysgranular insula		-38, 5, 5	38, 5, 5
Limbic Lobe	CG, Cingulate Gyrus	CG_L(R)_7_1	175	176	A23d, dorsal area 23		-4, -39, 31	4, -37, 32
		CG_L(R)_7_2	177	178	A24rv, rostroventral area 24		-3, 8, 25	5, 22, 12
		CG_L(R)_7_3	179	180	A32p, pregenual area 32		-6, 34, 21	5, 28, 27
		CG_L(R)_7_4	181	182	A23v, ventral area 23		-8, -47, 10	9, -44, 11
		CG_L(R)_7_5	183	184	A24cd, caudodorsal area 24		-5, 7, 37	4, 6, 38
		CG_L(R)_7_6	185	186	A23c, caudal area 23		-7, -23, 41	6, -20, 40
		CG_L(R)_7_7	187	188	A32sg, subgenual area 32		-4, 39, -2	5, 41, 6
Occipital Lobe	MVOcC, MedioVentral Occipital Cortex	MVOcC _L(R)_5_1	189	190	cLinG, caudal lingual gyrus		-11, -82, -11	10, -85, -9
		MVOcC _L(R)_5_2	191	192	rCunG, rostral cuneus gyrus		-5, -81, 10	7, -76, 11
		MVOcC _L(R)_5_3	193	194	cCunG, caudal cuneus gyrus		-6, -94, 1	8, -90, 12
		MVOcC _L(R)_5_4	195	196	rLinG, rostral lingual gyrus		-17, -60, -6	18, -60, -7
		MVOcC _L(R)_5_5	197	198	vmPOS,ventromedial parietooccipital sulcus		-13, -68, 12	15, -63, 12
	LOcC, lateral Occipital Cortex	LOcC_L(R)_4_1	199	200	mOccG, middle occipital gyrus		-31, -89, 11	34, -86, 11
		LOcC _L(R)_4_2	201	202	V5/MT+, area V5/MT+		-46, -74, 3	48, -70, -1
		LOcC _L(R)_4_3	203	204	OPC, occipital polar cortex		-18, -99, 2	22, -97, 4
		LOcC_L(R)_4_4	205	206	iOccG, inferior occipital gyrus		-30, -88, -12	32, -85, -12
		LOcC _L(R)_2_1	207	208	msOccG, medial superior occipital gyrus		-11, -88, 31	16, -85, 34
		LOcC _L(R)_2_2	209	210	lsOccG, lateral superior occipital gyrus		-22, -77, 36	29, -75, 36
Subcortical Nuclei	Amyg, Amygdala	Amyg_L(R)_2_1	211	212	mAmyg, medial amygdala		-19, -2, -20	19, -2, -19
		Amyg_L(R)_2_2	213	214	lAmyg, lateral amygdala		-27, -4, -20	28, -3, -20
	Hipp, Hippocampus	Hipp_L(R)_2_1	215	216	rHipp, rostral hippocampus		-22, -14, -19	22, -12, -20
		Hipp_L(R)_2_2	217	218	cHipp, caudal hippocampus		-28, -30, -10	29, -27, -10
	BG, Basal Ganglia	BG_L(R)_6_1	219	220	vCa, ventral caudate		-12, 14, 0	15, 14, -2
		BG_L(R)_6_2	221	222	GP, globus pallidus		-22, -2, 4	22, -2, 3
		BG_L(R)_6_3	223	224	NAC, nucleus accumbens		-17, 3, -9	15, 8, -9
		BG_L(R)_6_4	225	226	vmPu, ventromedial putamen		-23, 7, -4	22, 8, -1
		BG_L(R)_6_5	227	228	dCa, dorsal caudate		-14, 2, 16	14, 5, 14
		BG_L(R)_6_6	229	230	dlPu, dorsolateral putamen		-28, -5, 2	29, -3, 1
	Tha, Thalamus	Tha_L(R)_8_1	231	232	mPFtha, medial pre-frontal thalamus		-7, -12, 5	7, -11, 6
		Tha_L(R)_8_2	233	234	mPMtha, pre-motor thalamus		-18, -13, 3	12, -14, 1
		Tha_L(R)_8_3	235	236	Stha, sensory thalamus		-18, -23, 4	18, -22, 3
		Tha_L(R)_8_4	237	238	rTtha, rostral temporal thalamus		-7, -14, 7	3, -13, 5
		Tha_L(R)_8_5	239	240	PPtha, posterior parietal thalamus		-16, -24, 6	15, -25, 6
		Tha_L(R)_8_6	241	242	Otha, occipital thalamus		-15, -28, 4	13, -27, 8
		Tha_L(R)_8_7	243	244	cTtha, caudal temporal thalamus		-12, -22, 13	10, -14, 14
		Tha_L(R)_8_8	245	246	lPFtha, lateral pre-frontal thalamus		-11, -14, 2	13, -16, 7
*Brain regions extracted in the first age-related dense subnetwork (Orange color)
**Brain regions extracted in the second age-related dense subnetwork (Skyblue color)

## Sheet: HCP-A subnetworks
Table S2b. Brain regions in the extracted subnetworks from HCP-A
Lobe	Gyrus	Left and Right Hemisphere	Label ID.L	Label ID.R		Anatomical and modified Cyto-architectonic descriptions	lh.MNI(X,Y,Z)	rh.MNI(X,Y,Z)
Frontal Lobe	SFG, Superior Frontal Gyrus	SFG_L(R)_7_1	1	2	A8m, medial area 8		-5 ,15, 54	7, 16, 54
		SFG_L(R)_7_2	3	4	A8dl, dorsolateral area 8		-18, 24, 53	22, 26, 51
		SFG_L(R)_7_3	5	6	A9l, lateral area 9		-11, 49, 40	13, 48, 40
		SFG_L(R)_7_4	7	8	A6dl, dorsolateral area 6		-18, -1, 65	20, 4, 64
		SFG_L(R)_7_5	9	10	A6m, medial area 6		-6, -5, 58	7, -4, 60
		SFG_L(R)_7_6	11	12	A9m,medial area 9		-5, 36, 38	6, 38, 35
		SFG_L(R)_7_7	13	14	A10m, medial area 10		-8, 56, 15	8, 58, 13
	MFG, Middle Frontal Gyrus	MFG_L(R)_7_1	15	16	A9/46d, dorsal area 9/46		-27, 43, 31	30, 37, 36
		MFG_L(R)_7_2	17	18	IFJ, inferior frontal junction		-42, 13, 36	42, 11, 39
		MFG_L(R)_7_3	19	20	A46, area 46		-28, 56, 12	28, 55, 17
		MFG_L(R)_7_4	21	22	A9/46v, ventral area 9/46		-41, 41, 16	42, 44, 14
		MFG_L(R)_7_5	23	24	A8vl, ventrolateral area 8		-33, 23, 45	42, 27, 39
		MFG_L(R)_7_6	25	26	A6vl, ventrolateral area 6		-32, 4, 55	34, 8, 54
		MFG_L(R)_7_7	27	28	A10l, lateral area10		-26, 60, -6	25, 61, -4
	IFG, Inferior Frontal Gyrus	IFG_L(R)_6_1	29	30	A44d,dorsal area 44		-46, 13, 24	45, 16, 25
		IFG_L(R)_6_2	31	32	IFS, inferior frontal sulcus		-47, 32, 14	48, 35, 13
		IFG_L(R)_6_3	33	34	A45c, caudal area 45		-53, 23, 11	54, 24, 12
		IFG_L(R)_6_4	35	36	A45r, rostral area 45		-49, 36, -3	51, 36, -1
		IFG_L(R)_6_5	37	38	A44op, opercular area 44		-39, 23, 4	42, 22, 3
		IFG_L(R)_6_6	39	40	A44v, ventral area 44		-52, 13, 6	54, 14, 11
	OrG, Orbital Gyrus	OrG_L(R)_6_1	41	42	A14m, medial area 14		-7, 54, -7	6, 47, -7
		OrG_L(R)_6_2	43	44	A12/47o, orbital area 12/47		-36, 33, -16	40, 39, -14
		OrG_L(R)_6_3	45	46	A11l, lateral area 11		-23, 38, -18	23, 36, -18
		OrG_L(R)_6_4	47	48	A11m, medial area 11		-6, 52, -19	6, 57, -16
		OrG_L(R)_6_5	49	50	A13, area 13		-10, 18, -19	9, 20, -19
		OrG_L(R)_6_6	51	52	A12/47l, lateral area 12/47		-41, 32, -9	42, 31, -9
	PrG, Precentral Gyrus	PrG_L(R)_6_1	53	54	A4hf, area 4(head and face region)		-49, -8, 39	55, -2, 33
		PrG_L(R)_6_2	55	56	A6cdl, caudal dorsolateral area 6		-32, -9, 58	33, -7, 57
		PrG_L(R)_6_3	57	58	A4ul, area 4(upper limb region)		-26, -25, 63	34, -19, 59
		PrG_L(R)_6_4	59	60	A4t, area 4(trunk region)		-13, -20, 73	15, -22, 71
		PrG_L(R)_6_5	61	62	A4tl, area 4(tongue and larynx region)		-52, 0, 8	54, 4, 9
		PrG_L(R)_6_6	63	64	A6cvl, caudal ventrolateral area 6		-49, 5, 30	51, 7, 30
	PCL, Paracentral Lobule	PCL_L(R)_2_1	65	66	A1/2/3ll, area1/2/3 (lower limb region)		-8, -38, 58	10, -34, 54
		PCL_L(R)_2_2	67	68	A4ll, area 4, (lower limb region)		-4, -23, 61	5, -21, 61
Temporal Lobe	STG, Superior Temporal Gyrus	STG_L(R)_6_1	69	70	A38m, medial area 38		-32, 14, -34	31, 15, -34
		STG_L(R)_6_2	71	72	A41/42, area 41/42		-54, -32, 12	54, -24, 11
		STG_L(R)_6_3	73	74	TE1.0 and TE1.2		-50, -11, 1	51, -4, -1
		STG_L(R)_6_4	75	76	A22c, caudal area 22		-62, -33, 7	66, -20, 6
		STG_L(R)_6_5	77	78	A38l, lateral area 38		-45, 11, -20	47, 12, -20
		STG_L(R)_6_6	79	80	A22r, rostral area 22		-55, -3, -10	56, -12, -5
	MTG, Middle Temporal Gyrus	MTG_L(R)_4_1	81	82	A21c, caudal area 21		-65, -30, -12	65, -29, -13
		MTG_L(R)_4_2	83	84	A21r, rostral area 21		-53, 2, -30	51, 6, -32
		MTG_L(R)_4_3	85	86	A37dl, dorsolateral area37		-59, -58, 4	60, -53, 3
		MTG_L(R)_4_4	87	88	aSTS, anterior superior temporal sulcus		-58, -20, -9	58, -16, -10
	ITG, Inferior Temporal Gyrus	ITG_L(R)_7_1	89	90	A20iv, intermediate ventral area 20		-45, -26, -27	46, -14, -33
		ITG_L(R)_7_2	91	92	A37elv, extreme lateroventral area37		-51, -57, -15	53, -52, -18
		ITG_L(R)_7_3	93	94	A20r, rostral area 20		-43, -2, -41	40, 0, -43
		ITG_L(R)_7_4	95	96	A20il, intermediate lateral area 20		-56, -16, -28	55, -11, -32
		ITG_L(R)_7_5	97	98	A37vl, ventrolateral area 37		-55, -60, -6	54, -57, -8
		ITG_L(R)_7_6	99	100	A20cl, caudolateral of area 20		-59, -42, -16	61, -40, -17
		ITG_L(R)_7_7	101	102	A20cv, caudoventral of area 20		-55, -31, -27	54, -31, -26
	FuG, Fusiform Gyrus	FuG_L(R)_3_1	103	104	A20rv, rostroventral area 20		-33, -16, -32	33, -15, -34
		FuG_L(R)_3_2	105	106	A37mv, medioventral area37		-31, -64, -14	31, -62, -14
		FuG_L(R)_3_3	107	108	A37lv, lateroventral area37		-42, -51, -17	43, -49, -19
	PhG, Parahippocampal Gyrus	PhG_L(R)_6_1	109	110	A35/36r, rostral area 35/36		-27, -7, -34	28, -8, -33
		PhG_L(R)_6_2	111	112	A35/36c, caudal area 35/36		-25, -25, -26	26, -23, -27
		PhG_L(R)_6_3	113	114	TL, area TL (lateral PPHC, posterior parahippocampal gyrus)		-28, -32, -18	30, -30, -18
		PhG_L(R)_6_4	115	116	A28/34, area 28/34 (EC, entorhinal cortex)		-19, -12, -30	19, -10, -30
		PhG_L(R)_6_5	117	118	TI, area TI(temporal agranular insular cortex)		-23, 2, -32	22, 1, -36
		PhG_L(R)_6_6	119	120	TH, area TH (medial PPHC)		-17, -39, -10	19, -36, -11
	pSTS, posterior Superior Temporal Sulcus	pSTS_L(R)_2_1	121	122	rpSTS, rostroposterior superior temporal sulcus		-54, -40, 4	53, -37, 3
		pSTS_L(R)_2_2	123	124	cpSTS, caudoposterior superior temporal sulcus		-52, -50, 11	57, -40, 12
Parietal Lobe	SPL, Superior Parietal Lobule	SPL_L(R)_5_1	125	126	A7r, rostral area 7		-16, -60, 63	19, -57, 65
		SPL_L(R)_5_2	127	128	A7c, caudal area 7		-15, -71, 52	19, -69, 54
		SPL_L(R)_5_3	129	130	A5l, lateral area 5		-33, -47, 50	35, -42, 54
		SPL_L(R)_5_4	131	132	A7pc, postcentral area 7		-22, -47, 65	23, -43, 67
		SPL_L(R)_5_5	133	134	A7ip, intraparietal area 7(hIP3)		-27, -59, 54	31, -54, 53
	IPL, Inferior Parietal Lobule	IPL_L(R)_6_1	135	136	A39c, caudal area 39(PGp)		-34, -80, 29	45, -71, 20
		IPL_L(R)_6_2	137	138	A39rd, rostrodorsal area 39(Hip3)		-38, -61, 46	39, -65, 44
		IPL_L(R)_6_3	139	140	A40rd, rostrodorsal area 40(PFt)		-51, -33, 42	47, -35, 45
		IPL_L(R)_6_4	141	142	A40c, caudal area 40(PFm)		-56, -49, 38	57, -44, 38
		IPL_L(R)_6_5	143	144	A39rv, rostroventral area 39(PGa)		-47, -65, 26	53, -54, 25
		IPL_L(R)_6_6	145	146	A40rv, rostroventral area 40(PFop)		-53, -31, 23	55, -26, 26
	Pcun, Precuneus	PCun_L(R)_4_1	147	148	A7m, medial area 7(PEp)		-5, -63, 51	6, -65, 51
		PCun_L(R)_4_2	149	150	A5m, medial area 5(PEm)		-8, -47, 57	7, -47, 58
		PCun_L(R)_4_3	151	152	dmPOS, dorsomedial parietooccipital sulcus(PEr)		-12, -67, 25	16, -64, 25
		PCun_L(R)_4_4	153	154	A31, area 31 (Lc1)		-6, -55, 34	6, -54, 35
	PoG, Postcentral Gyrus	PoG_L(R)_4_1	155	156	A1/2/3ulhf, area 1/2/3(upper limb, head and face region)		-50, -16, 43	50, -14, 44
		PoG_L(R)_4_2	157	158	A1/2/3tonIa, area 1/2/3(tongue and larynx region)		-56, -14, 16	56, -10, 15
		PoG_L(R)_4_3	159	160	A2, area 2		-46, -30, 50	48, -24, 48
		PoG_L(R)_4_4	161	162	A1/2/3tru, area1/2/3(trunk region)		-21, -35, 68	20, -33, 69
Insular Lobe	INS, Insular Gyrus	INS_L(R)_6_1	163	164	G, hypergranular insula		-36, -20, 10	37, -18, 8
		INS_L(R)_6_2	165	166	vIa, ventral agranular insula		-32, 14, -13	33, 14, -13
		INS_L(R)_6_3	167	168	dIa, dorsal agranular insula		-34, 18, 1	36, 18, 1
		INS_L(R)_6_4	169	170	vId/vIg, ventral dysgranular and granular insula		-38, -4, -9	39, -2, -9
		INS_L(R)_6_5	171	172	dIg, dorsal granular insula		-38, -8, 8	39, -7, 8
		INS_L(R)_6_6	173	174	dId, dorsal dysgranular insula		-38, 5, 5	38, 5, 5
Limbic Lobe	CG, Cingulate Gyrus	CG_L(R)_7_1	175	176	A23d, dorsal area 23		-4, -39, 31	4, -37, 32
		CG_L(R)_7_2	177	178	A24rv, rostroventral area 24		-3, 8, 25	5, 22, 12
		CG_L(R)_7_3	179	180	A32p, pregenual area 32		-6, 34, 21	5, 28, 27
		CG_L(R)_7_4	181	182	A23v, ventral area 23		-8, -47, 10	9, -44, 11
		CG_L(R)_7_5	183	184	A24cd, caudodorsal area 24		-5, 7, 37	4, 6, 38
		CG_L(R)_7_6	185	186	A23c, caudal area 23		-7, -23, 41	6, -20, 40
		CG_L(R)_7_7	187	188	A32sg, subgenual area 32		-4, 39, -2	5, 41, 6
Occipital Lobe	MVOcC, MedioVentral Occipital Cortex	MVOcC _L(R)_5_1	189	190	cLinG, caudal lingual gyrus		-11, -82, -11	10, -85, -9
		MVOcC _L(R)_5_2	191	192	rCunG, rostral cuneus gyrus		-5, -81, 10	7, -76, 11
		MVOcC _L(R)_5_3	193	194	cCunG, caudal cuneus gyrus		-6, -94, 1	8, -90, 12
		MVOcC _L(R)_5_4	195	196	rLinG, rostral lingual gyrus		-17, -60, -6	18, -60, -7
		MVOcC _L(R)_5_5	197	198	vmPOS,ventromedial parietooccipital sulcus		-13, -68, 12	15, -63, 12
	LOcC, lateral Occipital Cortex	LOcC_L(R)_4_1	199	200	mOccG, middle occipital gyrus		-31, -89, 11	34, -86, 11
		LOcC _L(R)_4_2	201	202	V5/MT+, area V5/MT+		-46, -74, 3	48, -70, -1
		LOcC _L(R)_4_3	203	204	OPC, occipital polar cortex		-18, -99, 2	22, -97, 4
		LOcC_L(R)_4_4	205	206	iOccG, inferior occipital gyrus		-30, -88, -12	32, -85, -12
		LOcC _L(R)_2_1	207	208	msOccG, medial superior occipital gyrus		-11, -88, 31	16, -85, 34
		LOcC _L(R)_2_2	209	210	lsOccG, lateral superior occipital gyrus		-22, -77, 36	29, -75, 36
Subcortical Nuclei	Amyg, Amygdala	Amyg_L(R)_2_1	211	212	mAmyg, medial amygdala		-19, -2, -20	19, -2, -19
		Amyg_L(R)_2_2	213	214	lAmyg, lateral amygdala		-27, -4, -20	28, -3, -20
	Hipp, Hippocampus	Hipp_L(R)_2_1	215	216	rHipp, rostral hippocampus		-22, -14, -19	22, -12, -20
		Hipp_L(R)_2_2	217	218	cHipp, caudal hippocampus		-28, -30, -10	29, -27, -10
	BG, Basal Ganglia	BG_L(R)_6_1	219	220	vCa, ventral caudate		-12, 14, 0	15, 14, -2
		BG_L(R)_6_2	221	222	GP, globus pallidus		-22, -2, 4	22, -2, 3
		BG_L(R)_6_3	223	224	NAC, nucleus accumbens		-17, 3, -9	15, 8, -9
		BG_L(R)_6_4	225	226	vmPu, ventromedial putamen		-23, 7, -4	22, 8, -1
		BG_L(R)_6_5	227	228	dCa, dorsal caudate		-14, 2, 16	14, 5, 14
		BG_L(R)_6_6	229	230	dlPu, dorsolateral putamen		-28, -5, 2	29, -3, 1
	Tha, Thalamus	Tha_L(R)_8_1	231	232	mPFtha, medial pre-frontal thalamus		-7, -12, 5	7, -11, 6
		Tha_L(R)_8_2	233	234	mPMtha, pre-motor thalamus		-18, -13, 3	12, -14, 1
		Tha_L(R)_8_3	235	236	Stha, sensory thalamus		-18, -23, 4	18, -22, 3
		Tha_L(R)_8_4	237	238	rTtha, rostral temporal thalamus		-7, -14, 7	3, -13, 5
		Tha_L(R)_8_5	239	240	PPtha, posterior parietal thalamus		-16, -24, 6	15, -25, 6
		Tha_L(R)_8_6	241	242	Otha, occipital thalamus		-15, -28, 4	13, -27, 8
		Tha_L(R)_8_7	243	244	cTtha, caudal temporal thalamus		-12, -22, 13	10, -14, 14
		Tha_L(R)_8_8	245	246	lPFtha, lateral pre-frontal thalamus		-11, -14, 2	13, -16, 7
*Brain regions extracted in the first age-related dense subnetwork (Orange color)
**Brain regions extracted in the second age-related dense subnetwork (Skyblue color)
